# Supplementary material for: Does the priority of ambulance guarantee no delay? a MIPSSTW model of emergency vehicle routing optimization considering complex traffic conditions for highway incidents
Source: PLoS One. 2024 Apr 18;19(4):e0301637. doi: 10.1371/journal.pone.0301637 (PMC11025771; doi:10.1371/journal.pone.0301637)
Supplement: S1 File — (XLSX) [file pone.0301637.s001.xlsx]

## Sheet: Sheet1
date	time	arrival time	distance	age	gender
2018-01-01	00:47:00	00:55:00	1.3	50	male
2018-01-01	01:07:00	01:24:00	14	66	female
2018-01-01	01:13:00	01:24:00	1.3	93	female
2018-01-01	01:14:00	01:25:00	3.5		male
2018-01-01	01:25:00	01:29:00	0.8	37	female
2018-01-01	01:29:00	01:35:00	4
2018-01-01	01:33:00	01:40:00	2.3	39	female
2018-01-01	01:38:00	01:48:00	3.5	34	female
2018-01-01	01:38:00		4		male
2018-01-01	01:56:00	02:06:00	4	48	female
2018-01-01	02:01:00	02:08:00	1.1	78	female
2018-01-01	02:04:00	02:07:00	1.3		male
2018-01-01	02:08:00	02:15:00	1.1	35	female
2018-01-01	02:08:00	02:16:00	1.3	33	female
2018-01-02	09:28:00	09:45:00	5.5	91	male
2018-01-02	09:28:00		7.4
2018-01-02	09:32:00		3.9
2018-01-02	09:36:00	09:47:00	5	86	male
2018-01-02	09:45:00	09:59:00	5.7	87	male
2018-01-02	09:50:00	10:03:00	5.5	11	female
2018-01-02	09:53:00	09:59:00	1.9	75	female
2018-01-02	09:55:00	10:09:00	2	73	female
2018-01-02	09:55:00		1.5		male
2018-01-02	10:10:00	10:16:00	1.5	38	female
2018-01-02	10:21:00	10:25:00	2	39	male
2018-01-02	10:56:00	11:02:00	1.5	81	male
2018-01-02	12:04:00		2		male
2018-01-02	12:04:00	12:21:00	1.9	64	female
2018-01-02	12:04:00	12:14:00	2.5	64	male
2018-01-02	12:29:00		1	77	female
2018-01-02	12:34:00	12:45:00	1.3	88	male
2018-01-02	12:38:00	12:45:00	1.5	75	female
2018-01-02	12:44:00		1.9		female
2018-02-10	23:02:00		1.7
2018-02-10	23:18:00	23:29:00	2	27	male
2018-02-11	00:32:00	00:40:00	1	51	male
2018-02-11	00:57:00	01:15:00	1	55	male
2018-02-11	00:59:00		1.4
2018-02-11	11:35:00	11:42:00	1.4	44	male
2018-02-11	11:41:00	11:54:00	5.5	26	male
2018-02-11	12:03:00	12:17:00	9	53	female
2018-02-11	12:34:00	12:41:00	2.8
2018-02-11	12:36:00	12:45:00	2.1	63	male
2018-02-11	17:25:00	17:51:00	13.1	64	female
2018-02-11	17:25:00	17:51:00	13.1	36	male
2018-02-11	17:25:00		20
2018-02-11	17:25:00	17:33:00	1.5	79	female
2018-02-12	00:20:00		10
2018-02-12	10:00:00	10:13:00	6.4	79	female
2018-02-12	10:08:00	10:19:00	3	89	male
2018-02-12	10:18:00	10:33:00	1.8	74	male
2018-02-12	10:50:00	10:58:00	3.1	79	female
